# Supplementary material for: Prevalence and Risk Factors for Pearsonema plica Infection in Hunting Dogs in Serbia
Source: Animals (Basel). 2025 Oct 18;15(20):3025. doi: 10.3390/ani15203025 (PMC12562199; doi:10.3390/ani15203025)
Supplement: Supplementary file 1 [file animals-15-03025-s001.zip]

Archive with 1 entries (1 files):
- animals-3910006-supplementary.pdf
